# Supplementary material for: Berberine Improves Chemo-Sensitivity to Cisplatin by Enhancing Cell Apoptosis and Repressing PI3K/AKT/mTOR Signaling Pathway in Gastric Cancer
Source: Front Pharmacol. 2020 Dec 9;11:616251. doi: 10.3389/fphar.2020.616251 (PMC7756080; doi:10.3389/fphar.2020.616251)
Supplement: Supplementary file 2 [file datasheet1.zip]

Archive with 29 entries (29 files):
- Figure legends.docx
- Figure S1.tif
- Figure S10.tif
- Figure S11.tif
- Figure S12.tif
- Figure S13.tif
- Figure S14.tif
- Figure S15.tif
- Figure S16.tif
- Figure S17.tif
- Figure S18.tif
- Figure S19.tif
- Figure S2.tif
- Figure S20.tif
- Figure S21.tif
- Figure S22.tif
- Figure S23.tif
- Figure S24.tif
- Figure S25.tif
- Figure S26.tif
- Figure S27.tif
- Figure S28.tif
- Figure S3.tif
- Figure S4.tif
- Figure S5.tif
- Figure S6.tif
- Figure S7.tif
- Figure S8.tif
- Figure S9.tif
